# Supplementary material for: Influencing Factors on the Quality of Lymph Node Dissection for Stage IA Non-Small Cell Lung Cancer: A Retrospective Nationwide Cohort Study
Source: Cancers (Basel). 2024 Jan 13;16(2):346. doi: 10.3390/cancers16020346 (PMC10814584; doi:10.3390/cancers16020346)
Supplement: Supplementary file 1 [file cancers-16-00346-s001.zip]

Archive with 1 entries (1 files):
- cancers-2801939-supplementary.pdf
